# Supplementary material for: Effects of Arts-Based Pedagogy on Competence Development in Nursing: A Critical Systematic Review
Source: Nurs Rep. 2024 Apr 27;14(2):1089–118. doi: 10.3390/nursrep14020083 (PMC11130909; doi:10.3390/nursrep14020083)
Supplement: Supplementary file 1 [file nursrep-14-00083-s001.zip]

Archive with 1 entries (1 files):
- nursrep-2919392-supplementary.pdf
